# Supplementary material for: Feasibility of Methylated CLIP4 in Stool for Early Detection of Colorectal Cancer: A Training Study in Chinese Population
Source: Front Oncol. 2021 Apr 22;11:647066. doi: 10.3389/fonc.2021.647066 (PMC8100593; doi:10.3389/fonc.2021.647066)
Supplement: Supplementary file 2 [file Table_1.xlsx]

## Sheet: Supplemental Table1
Supplementary Table 1. Characteristics of patients providing CRC and adjacent paracancerous tissues
Characteristics	Number of patients
Gender
Male	16 (57.1%)
Female	12 (42.9%)
Age
Mean (min-max)	57.5 (33-78)
Median	57.5

## Sheet: Supplemental Table2
Supplementary Table 2. Primers and probes used in this study.
Primer/probe	Sequence (5’-3’)	Note
mCLIP4-forward	AGGGGTTCGGAGAGGTG	qMSP
mCLIP4-reverse	CGCCGACGCTATCTCCCG
mCLIP4-probe	CY5-GCGGGAGGTTTCGTGGGCG-BHQ2
ACTB-forward	GTGATGGAGGAGGTTTAGTAAGTT
ACTB-reverse	CCAATAAAACCTACTCCTCCCTTAA
ACTB-probe	JOE-ACCACCACCCAACACACAATAACAAACACA-BHQ1
CLIP4-forward	TTGTTTTTTTYGTTTTTATYGAGTTTTTAG	BSP
CLIP4-reverse	CCTACCTCCTCCRAATCCTCT

## Sheet: Supplemental Table3
Supplementary Table 3. Features of patients with advanced adenomas.
Case No.	Gender	Age	Location	Size (cm)	Characteristics	Positive or negative for mCLIP4
CASE 1	Female	46	Rectum	0.5	Adenomas with high-grade dysplasia	Positive
CASE 2	Female	46	Colon	5.8	Adenomas with villous histologic features and high-grade dysplasia	Negative
CASE 3	Male	47	Colon	1	Adenomas with villous histologic features	Positive
CASE 4	Male	75	Rectum	1.5	Adenomas with villous histologic features and mild to moderate-grade dysplasia	Positive
CASE 5	Male	66	Colon	1.5	Adenomas with villous histologic features	Negative
CASE 6	Female	53	Colon	4.3	Adenomas with villous histologic features and high-grade dysplasia	Positive
CASE 7	Male	59	Rectum	0.6	Adenomas with villous histologic features and mild to moderate-grade dysplasia	Positive
CASE 8	Male	58	Colon	0.3	Adenomas with high-grade dysplasia	Positive
CASE 9	Female	68	Rectum	1.3	Adenomas with villous histologic features	Positive
CASE 10	Male	66	Rectum	0.3	Adenomas with villous histologic features	Positive
CASE 11	Male	71	Rectum	0.4	Adenomas with high-grade dysplasia	Positive
CASE 12	Male	55	Colon	1.2	Adenomas	Positive
CASE 13	Male	57	Rectum	1.3	Adenomas	Negative
CASE 14	Male	70	Rectum	2	Adenomas	Positive
CASE 15	Male	59	Colon	2	Adenomas with villous histologic features and high-grade dysplasia	Negative
CASE 16	Male	67	Rectum	0.5	Adenomas with villous histologic features and high-grade dysplasia	Positive
CASE 17	Male	74	Rectum	3.5	Adenomas with villous histologic features	Positive
CASE 18	Male	74	Rectum	0.8	Adenomas with high-grade dysplasia	Positive
CASE 19	Male	92	Colon	2.5	Adenomas with villous histologic features	Positive
CASE 20	Female	76	Colon	0.8	Adenomas with villous histologic features	Positive
CASE 21	Male	70	Colon	1.3	Adenomas with villous histologic features	Positive
CASE 22	Female	57	Rectum	3.5	Adenomas with villous histologic features and high-grade dysplasia	Positive
CASE 23	Male	48	Rectum	2.5	Adenomas	Negative

## Sheet: Supplemental Table4
Supplementary Table 4. Positive detection rates of mCLIP4 test in stool samples from NED subjects, as well as SP, AA and CRC patients of different stages.
Group	Total Number (n)	Positive Detetcion Rate (%)
NED	95	11.6
SP	49	53.1
AA	23	78.3
CRC	154	90.3
Stage 0	4	75
Stage I	26	96.2
Stage II	48	95.8
Stage III	48	83.3
Stage IV	10	100
Unknown	18	83.3

## Sheet: Supplemental Table 5
Supplementary Table 5.The characteristics of false negative CRC patients.
Characteristics	Total Number	n	%
Age	15
<60		8	53.3
≥60		7	46.7
Gender	15
Male		7	46.7
Female		8	53.3
Stage	12
0-II		4	33.3
III-IV		8	66.7
Location	15
Proximal		7	46.7
Distal		8	53.3
Tumor size	12
≤ 4cm		6	50
>4cm		6	50
